# Supplementary material for: ﻿A new species of Echinodorus (Alismatales, Alismataceae) from the Chaco region with a waterlily soul
Source: PhytoKeys. 2026 Jan 7;269:59–78. doi: 10.3897/phytokeys.269.170618 (PMC12809163; doi:10.3897/phytokeys.269.170618)
Supplement: XML Treatment for Echinodorus nenufar [file phytokeys.269.170618-treatment1.xml]

<!DOCTYPE tp:taxon-treatment
  PUBLIC "-//TaxonX//DTD Taxonomic Treatment Publishing DTD v0 20100105//EN" "tax-treatment-NSO.dtd">
<tp:taxon-treatment xmlns:tp="http://www.plazi.org/taxpub"><tp:treatment-meta><kwd-group><label>Taxon classification</label><kwd>
                <named-content content-type="kingdom">Plantae</named-content>
              </kwd><kwd>
                <named-content content-type="order">Alismatales</named-content>
              </kwd><kwd>
                <named-content content-type="family">Alismataceae</named-content>
              </kwd></kwd-group><mixed-citation publication-type="journal"><person-group><name><surname>Calviño</surname><given-names>Pablo A.</given-names></name><name><surname>Lehtonen</surname><given-names>Samuli</given-names></name><name><surname>Waldbillig</surname><given-names>Marcos</given-names></name><name><surname>Acuña</surname><given-names>Tomás</given-names></name><name><surname>Alonso</surname><given-names>Felipe</given-names></name></person-group><article-title>﻿A new species of <italic><tp:taxon-name><tp:taxon-name-part taxon-name-part-type="genus" reg="Echinodorus">Echinodorus</tp:taxon-name-part></tp:taxon-name></italic> (<tp:taxon-name><tp:taxon-name-part taxon-name-part-type="order">Alismatales</tp:taxon-name-part></tp:taxon-name>, <tp:taxon-name><tp:taxon-name-part taxon-name-part-type="family">Alismataceae</tp:taxon-name-part></tp:taxon-name>) from the Chaco region with a waterlily soul</article-title><source>PhytoKeys</source><day>07</day><month>01</month><year>2026</year><volume>269</volume><fpage>59</fpage><lpage>78</lpage><pub-id pub-id-type="doi">10.3897/phytokeys.269.170618</pub-id></mixed-citation></tp:treatment-meta><tp:nomenclature><label>﻿</label><tp:taxon-name><object-id xmlns:xlink="http://www.w3.org/1999/xlink" content-type="arpha" xlink:type="simple">59BF0A8C-BF69-5B1C-BA0B-F08EB09D8E93</object-id>
              <tp:taxon-name-part taxon-name-part-type="genus" reg="Echinodorus">Echinodorus</tp:taxon-name-part>
              <tp:taxon-name-part taxon-name-part-type="species" reg="nenufar">nenufar</tp:taxon-name-part>
              <object-id xmlns:xlink="http://www.w3.org/1999/xlink" content-type="ipni" xlink:type="simple">urn:lsid:ipni.org:names: 77368344-1</object-id>
            </tp:taxon-name><tp:taxon-authority>P.A.Calviño, Lehtonen, M.Waldbillig, T.Acuña &amp; F.Alonso</tp:taxon-authority><tp:taxon-status xmlns:xlink="http://www.w3.org/1999/xlink" xlink:type="simple">sp. nov.</tp:taxon-status><xref ref-type="fig" rid="F1">Fig. 1</xref></tp:nomenclature><tp:treatment-sec sec-type="material" id="SECID0EAAAE"><title>Type.</title><p><bold>Argentina</bold> • <bold>Salta</bold>: Departamento Gral. José de San Martín, temporary aquatic habitats along Route 53 near Padre Lozano (<named-content xmlns:xlink="http://www.w3.org/1999/xlink" content-type="dwc:verbatimCoordinates" xlink:type="simple"><named-content content-type="geo-json" specific-use="{&#34;type&#34;:&#34;Point&#34;,&#34;coordinates&#34;:[-63.798875,-23.216683]}" id="NCID0ENAAE" xlink:type="simple">23°13'00.06"S, 63°47'55.95"W</named-content></named-content>), 22 November 2024, fl., fr., P.A. Calviño and M. Waldbillig s.n. (holotype: mounted on A-B sheets <abbrev xmlns:xlink="http://www.w3.org/1999/xlink" xlink:title="Instituto Darwinion Herbarium" id="ABBRID0ESAAE" xlink:type="simple">SI</abbrev>-226624, sheet A, barcode 147436; sheet B, barcode 147435; Fig. <xref ref-type="fig" rid="F2">2A, B</xref>. Isotype: <abbrev xmlns:xlink="http://www.w3.org/1999/xlink" xlink:title="Instituto Darwinion Herbarium" id="ABBRID0E1AAE" xlink:type="simple">SI</abbrev>-226624, sheet C, barcode 147423).</p></tp:treatment-sec><tp:treatment-sec sec-type="diagnosis" id="SECID0E5AAE"><title>Diagnosis.</title><p><italic><tp:taxon-name><tp:taxon-name-part taxon-name-part-type="genus" reg="Echinodorus">Echinodorus</tp:taxon-name-part> <tp:taxon-name-part taxon-name-part-type="species" reg="nenufar">nenufar</tp:taxon-name-part></tp:taxon-name></italic> is readily distinguishable from all other members of the genus by its unique floral coloration—petals ranging from pale yellow to creamy white (versus consistently intense white in other species)—and the shape of its mature floating leaf blades, which are broadly cordate to ovate to suborbicular (versus typically ovoid, lanceolate, elliptic, or oval in congeners).</p></tp:treatment-sec><tp:treatment-sec sec-type="description" id="SECID0EPBAE"><title>Description.</title><p>Herbs perennial or annual, rooted hydrophytes, either emergent or submerged. Rhizomes short, fusiform, erect, firm, 10–30 mm long, 15–25 mm in diameter, with fasciculate, fibrous roots, some of which are finely septate and spongy.</p><p>Leaves submerged, with floating blades or emergent; venation campylodromous. In mature plants, emergent aerial blades ovate to oval, 9–16(–19) cm long × 8–12(–16) cm wide, with 10–13 veins, green to light green, lacking pellucid lines, apex obtuse to rounded, base cordate, often with basal lobes contiguous or overlapping to form an oval; petioles sheathing at base; epidermis with faint longitudinal striations.</p><p>Juvenile emergent leaves. Blades ovate, 3–5 × 2–3 cm, with 5–7 veins and a cordate base. Floating leaves. Blades ovate to broadly ovate or suborbicular, with a cordate base whose basal lobes often overlap; (2.5–)7–15(–26) cm long × (1.5–)4–12(–18.5) cm wide; lacking translucent markings. Petioles from 10 up to 50 cm long and 2–8 mm in diameter, with 7–11 veins and indumentum composed of glandular, papillate trichomes bearing 1–3 dendritic or stellate hairs. Submerged leaves. Blades initially linear-lanceolate, later lanceolate, with attenuate bases, obtuse apices, and 3–5 veins. Petioles triangular in cross-section, winged at the base; early petioles subpetiolate, later ones up to 20 cm long and 5–10 mm in diameter.</p><fig id="F1" position="float" orientation="portrait"><object-id xmlns:xlink="http://www.w3.org/1999/xlink" content-type="doi" xlink:type="simple">10.3897/phytokeys.269.170618.figure1</object-id><object-id xmlns:xlink="http://www.w3.org/1999/xlink" content-type="arpha" xlink:type="simple">63AA0BDD-80E4-546F-8DF0-45E1A6A72F1E</object-id><label>Figure 1.</label><caption><p><italic><tp:taxon-name><tp:taxon-name-part taxon-name-part-type="genus" reg="Echinodorus">Echinodorus</tp:taxon-name-part> <tp:taxon-name-part taxon-name-part-type="species" reg="nenufar">nenufar</tp:taxon-name-part></tp:taxon-name></italic>. <bold>A.</bold> Mature plant; <bold>B.</bold> Juvenile submerged plant; <bold>C.</bold> Detail of root with finely ringed velamen and terminal drop-shaped trichomes; <bold>D.</bold> Petiole apex with trichomes; <bold>E.</bold> Floral whorl; <bold>F.</bold> Bowl-shaped flower at ~ 4:00 PM; <bold>G.</bold> Cup-shaped flower with erect petals by midday; <bold>H.</bold> Achene with dorsal keel and basal gland. Illustration by Marcelo Moreno.</p></caption><graphic xmlns:xlink="http://www.w3.org/1999/xlink" xlink:href="phytokeys-269-059_article-170618__-g001.jpg" position="float" orientation="portrait" xlink:type="simple" id="oo_1506840.jpg"><uri content-type="original_file" xlink:type="simple">https://binary.pensoft.net/fig/1506840</uri></graphic></fig><p>Juvenile emergent leaves ovate, 3–5 cm × 2–3 cm, with 5–7 veins and cordate base. Floating blades ovate to broadly ovate or suborbicular, base cordate with often overlapping basal lobes, (2.5–)7–15(–26) cm long × (1.5–)4–12(–18.5) cm wide, lacking translucent markings, petioles up to 50 cm long and 2–8 mm in diameter, with 7–11 veins and indumentum composed of glandular, papillate trichomes, bearing 1–3 dendritic or stellate hairs. Submerged blades initially linear-lanceolate, then lanceolate, with attenuate bases and obtuse apices, 3–5 veins, petioles triangular in cross-section, winged at base, early leaves subpteriolate (with a very short or partially differentiated petiole, intermediate between sessile and fully petiolate); later ones up to 20 cm long, 5–10 mm in diameter.</p><fig id="F2" position="float" orientation="portrait"><object-id xmlns:xlink="http://www.w3.org/1999/xlink" content-type="doi" xlink:type="simple">10.3897/phytokeys.269.170618.figure2</object-id><object-id xmlns:xlink="http://www.w3.org/1999/xlink" content-type="arpha" xlink:type="simple">75292498-3312-540B-8F77-C3B288560E6C</object-id><label>Figure 2.</label><caption><p><italic><tp:taxon-name><tp:taxon-name-part taxon-name-part-type="genus" reg="Echinodorus">Echinodorus</tp:taxon-name-part> <tp:taxon-name-part taxon-name-part-type="species" reg="nenufar">nenufar</tp:taxon-name-part></tp:taxon-name></italic>. <bold>A, B.</bold> Holotype mounted on two sheets (<abbrev xmlns:xlink="http://www.w3.org/1999/xlink" xlink:title="Instituto Darwinion Herbarium" id="ABBRID0EUDAE" xlink:type="simple">SI</abbrev> 226624, sheet A barcode 147436, sheet B barcode 147435); <bold>C.</bold> Paratype (<abbrev xmlns:xlink="http://www.w3.org/1999/xlink" xlink:title="Instituto Darwinion Herbarium" id="ABBRID0E1DAE" xlink:type="simple">SI</abbrev> 226626, barcode 147428); <bold>D.</bold> Paratype (<abbrev xmlns:xlink="http://www.w3.org/1999/xlink" xlink:title="Instituto Darwinion Herbarium" id="ABBRID0EAEAE" xlink:type="simple">SI</abbrev> 226625, barcode 147434).</p></caption><graphic xmlns:xlink="http://www.w3.org/1999/xlink" xlink:href="phytokeys-269-059_article-170618__-g002.jpg" position="float" orientation="portrait" xlink:type="simple" id="oo_1506841.jpg"><uri content-type="original_file" xlink:type="simple">https://binary.pensoft.net/fig/1506841</uri></graphic></fig><p>Inflorescences racemose or paniculate, bearing 4–7 whorls of flowers, each whorl with 3–14 flowers, upright or decumbent, often proliferous, up to 45 cm tall and 10 cm wide. Rachis triangular in cross-section, longitudinally striated, puberulent, with some glandular and dendritic trichomes. Peduncles terete, up to 50 cm long and 7.5 mm in diameter, sparsely pilous. Bracts lanceolate, robust, 1.5–4.5 cm long, sometimes shorter, equal to or longer than subtended pedicels, with 10–17 veins, apex acute. Pedicels cylindrical, terete, ascending, accrescent to 0.5–3.5 cm long, 1.0–1.5 mm in diameter.</p><p>Flowers bisexual, 1.5–2.5 cm in diameter, ephemeral, each lasting a single day. Sepals three, green, erect, ovate, obtuse, concave, 10–14-nerved, ca. 5 × 3 mm, abaxially bearing whitish to hyaline trichomes, filiform, branched, or dendritic. Petals three, obovate to orbicular, delicate, non-overlapping to slightly imbricate, pale yellow to creamy white, often with a deeper yellow basal blotch extending up to one-third of the petal length, ca. 12 × 13 mm. Stamens 19–26; filaments slender, ca. 3.5 mm long; anthers oblong, subbasifixed, versatile, ca. 3 mm long. Gynoecium apocarpous; style simple; carpels numerous. Fruits achenes, oblanceolate, ca. 1.5 × 0.5 mm, with 4–6 lateral ribs and 2–4 dorsal keels extending toward the persistent style beak, usually bearing 1–3 small irregular glands; style beak 0.2–0.4 mm long, erect, or lateral.</p><p>Floral morphology and pigmentation are markedly variable. Most individuals display the typical cup-shaped corolla with erect petals, pale yellow to creamy white, each marked by a conspicuous yellow basal spot that fades gradually toward the center. A smaller proportion shows distinct morphotypes. In one variant, petals are shorter and uniformly deep yellow yet retain the cup-shaped configuration. Another, less frequent form, has fully expanded, non-overlapping, creamy-white petals with a pale yellow to lime-green basal blotch; rare individuals present slightly overlapping petals of similar hue and pattern.</p><fig id="F3" position="float" orientation="portrait"><object-id xmlns:xlink="http://www.w3.org/1999/xlink" content-type="doi" xlink:type="simple">10.3897/phytokeys.269.170618.figure3</object-id><object-id xmlns:xlink="http://www.w3.org/1999/xlink" content-type="arpha" xlink:type="simple">27DD0246-0047-51BE-8D98-1DB3D170815B</object-id><label>Figure 3.</label><caption><p>Habitat views of <italic><tp:taxon-name><tp:taxon-name-part taxon-name-part-type="genus" reg="Echinodorus">Echinodorus</tp:taxon-name-part> <tp:taxon-name-part taxon-name-part-type="species" reg="nenufar">nenufar</tp:taxon-name-part></tp:taxon-name></italic>. <bold>A.</bold> Ephemeral wetland near Route 81, close to Hickmann (–<named-content xmlns:xlink="http://www.w3.org/1999/xlink" content-type="dwc:verbatimCoordinates" xlink:type="simple"><named-content content-type="geo-json" specific-use="{&#34;type&#34;:&#34;Point&#34;,&#34;coordinates&#34;:[-63.662227,-23.173501]}" id="NCID0EEFAE" xlink:type="simple">23.173501°S, –63.662227°W</named-content></named-content>), 22 November 2024; <bold>B.</bold> Type locality; <bold>C.</bold> Same environment as (<bold>A</bold>); <bold>D.</bold> Inflorescence detail at dusk. Photographs and plate design by P.A. Calviño.</p></caption><graphic xmlns:xlink="http://www.w3.org/1999/xlink" xlink:href="phytokeys-269-059_article-170618__-g003.jpg" position="float" orientation="portrait" xlink:type="simple" id="oo_1506842.jpg"><uri content-type="original_file" xlink:type="simple">https://binary.pensoft.net/fig/1506842</uri></graphic></fig></tp:treatment-sec><tp:treatment-sec sec-type="Morphological variation" id="SECID0EWFAE"><title>Morphological variation.</title><p><italic><tp:taxon-name><tp:taxon-name-part taxon-name-part-type="genus" reg="Echinodorus">Echinodorus</tp:taxon-name-part> <tp:taxon-name-part taxon-name-part-type="species" reg="nenufar">nenufar</tp:taxon-name-part></tp:taxon-name></italic> exhibits pronounced morphological plasticity throughout its life cycle, thriving under both terrestrial and aquatic conditions. Germination and early development may occur either submerged or on exposed, periodically inundated soil. The highest degree of heterophylly is expressed in seedlings developing underwater. In submerged seedlings, the first two leaves are linear-lanceolate, followed by a pair of lanceolate blades; the fifth and sixth leaves become ovate (Fig. <xref ref-type="fig" rid="F4">4A</xref>), and later growth gives rise to cordate-ovate floating leaves (Fig. <xref ref-type="fig" rid="F4">4C</xref>). Mature individuals in aquatic habitats produce broadly ovate to suborbicular, cordate floating blades. At this stage, the root system remains fibrous, and petioles are initially short.</p><fig id="F4" position="float" orientation="portrait"><object-id xmlns:xlink="http://www.w3.org/1999/xlink" content-type="doi" xlink:type="simple">10.3897/phytokeys.269.170618.figure4</object-id><object-id xmlns:xlink="http://www.w3.org/1999/xlink" content-type="arpha" xlink:type="simple">A9ADAFAF-A412-54B7-ACCF-82FF44257602</object-id><label>Figure 4.</label><caption><p>Growth habits of <italic><tp:taxon-name><tp:taxon-name-part taxon-name-part-type="genus" reg="Echinodorus">Echinodorus</tp:taxon-name-part> <tp:taxon-name-part taxon-name-part-type="species" reg="nenufar">nenufar</tp:taxon-name-part></tp:taxon-name></italic>. <bold>A.</bold> Submerged habit, top view; <bold>B.</bold> Emergent habit; <bold>C.</bold> Floating leaf blade; <bold>A.</bold> From <abbrev xmlns:xlink="http://www.w3.org/1999/xlink" xlink:title="Instituto Darwinion Herbarium" id="ABBRID0EKHAE" xlink:type="simple">SI</abbrev> 226627; <bold>B.</bold> From <abbrev xmlns:xlink="http://www.w3.org/1999/xlink" xlink:title="Instituto Darwinion Herbarium" id="ABBRID0EQHAE" xlink:type="simple">SI</abbrev> 226625; <bold>C.</bold> From <abbrev xmlns:xlink="http://www.w3.org/1999/xlink" xlink:title="Instituto Darwinion Herbarium" id="ABBRID0EWHAE" xlink:type="simple">SI</abbrev> 226630. Photographs and plate design by P.A. Calviño.</p></caption><graphic xmlns:xlink="http://www.w3.org/1999/xlink" xlink:href="phytokeys-269-059_article-170618__-g004.jpg" position="float" orientation="portrait" xlink:type="simple" id="oo_1506843.jpg"><uri content-type="original_file" xlink:type="simple">https://binary.pensoft.net/fig/1506843</uri></graphic></fig><p>In fully submerged plants, the leaf blades float at the surface, borne on elongated petioles that connect them to the rhizome. These petioles, reaching up to 55 cm in length, are slender and triangular to subcircular in cross-section, with a shield-shaped base. The blades are thin, ovate-cordate to oval-cordate. Developmentally earlier, narrower (lanceolate or elliptical) leaves may remain submerged or reach the surface. Larger floating leaves may become nearly circular, closely resembling those of <italic><tp:taxon-name><tp:taxon-name-part taxon-name-part-type="genus" reg="Nymphaea">Nymphaea</tp:taxon-name-part></tp:taxon-name></italic> (<tp:taxon-name><tp:taxon-name-part taxon-name-part-type="family">Nymphaeaceae</tp:taxon-name-part></tp:taxon-name>), particularly before the emergence of aerial inflorescences.</p><p>During maturation, individuals transition to an emergent phase characterized by robust ovate to oval, cordate leaves that typically surround the central inflorescence (Fig. <xref ref-type="fig" rid="F4">4B</xref>). The basal lobes of these leaves may overlap and curve upward, forming a shallow spoon- or bowl-like shape, while older floating leaves persist toward the plant periphery. This phase generally coincides with the late stages of habitat desiccation. Emergent leaves in terrestrial individuals retain a cordate base, and their lobes may overlap to form a nearly perfect oval outline. When lying flat against the substrate, these leaves closely resemble those of <italic><tp:taxon-name><tp:taxon-name-part taxon-name-part-type="genus" reg="Nymphaea">Nymphaea</tp:taxon-name-part></tp:taxon-name></italic>.</p><p>Seedlings germinating in terrestrial microhabitats often persist as dwarf rosettes with ovate, cordate-based leaves, forming dense clusters. These forms may later revert to aquatic morphologies upon flooding. Conversely, the sudden inundation of juvenile terrestrial plants induces the formation of elongated petioles, which raise newly produced leaves to the water surface, initiating the floating phase. Submerged leaves from earlier stages usually retain their shape, while newly developed ovate leaves may remain permanently submerged in some individuals. Trichomes are restricted to aerial parts. Leaf venation is occasionally tinted purple, and entirely purple leaves occur rarely.</p><p>Variation in petal coloration and corolla form appears to be environmentally influenced, particularly by light intensity. Flowers with expanded, cream-colored petals are consistently found in plants growing in partial shade beneath trees, whereas cup-shaped, yellow to cream flowers predominate in full-sun habitats. Under cultivation (pers. obs.), an inflorescence collected from a sun-exposed wild plant produced pale cream flowers when grown under shaded aquarium conditions. Yellow pigmentation intensifies during senescence, coinciding with petal curling or retraction at the distal margins preceding wilting. Individual plants usually bear flowers of uniform color and form, suggesting that environmental effects operate at the level of the whole plant rather than on individual flowers.</p><p>Floral opening follows a consistent diurnal sequence (Fig. <xref ref-type="fig" rid="F5">5</xref>). Around 05:30 h, sepals begin to separate; by 06:00 h, the floral bud opens in a rosaceous pattern at dawn. At approximately 07:30 h, the petals unfold, and the corolla assumes an erect, cup-like shape. By midday (12:00–13:00 h), the corolla is fully expanded—flowers in full sun maintain a cup shape, while those in shaded conditions may become more expanded or reflexed. Around 14:30 h, petals begin to retract subtly; by approximately 16:00 h, the corolla may form a shallow bowl or close entirely, particularly in flowers that did not fully expand during anthesis. Senescence begins around 17:00 h; petal closure accelerates under direct sunlight but is delayed in shade.</p><fig id="F5" position="float" orientation="portrait"><object-id xmlns:xlink="http://www.w3.org/1999/xlink" content-type="doi" xlink:type="simple">10.3897/phytokeys.269.170618.figure5</object-id><object-id xmlns:xlink="http://www.w3.org/1999/xlink" content-type="arpha" xlink:type="simple">A79BF590-DF15-56DD-98A9-7F6392D98E6B</object-id><label>Figure 5.</label><caption><p>Floral ontogeny of <italic><tp:taxon-name><tp:taxon-name-part taxon-name-part-type="genus" reg="Echinodorus">Echinodorus</tp:taxon-name-part> <tp:taxon-name-part taxon-name-part-type="species" reg="nenufar">nenufar</tp:taxon-name-part></tp:taxon-name></italic>. <bold>A.</bold> Bud emergence at 6:00 AM; <bold>B.</bold> Initial petal unfolding in a rosette-like form at dawn; <bold>C.</bold> Erect, cup-shaped corolla maintained until midday; <bold>D.</bold> Maximum petal expansion under full sun; <bold>E, F.</bold> Onset of petal retraction, forming an open or closed bowl by ~4:00 PM; <bold>G.</bold> Inflorescence rachis detail in late afternoon. Photographs and plate design by P.A. Calviño.</p></caption><graphic xmlns:xlink="http://www.w3.org/1999/xlink" xlink:href="phytokeys-269-059_article-170618__-g005.jpg" position="float" orientation="portrait" xlink:type="simple" id="oo_1506844.jpg"><uri content-type="original_file" xlink:type="simple">https://binary.pensoft.net/fig/1506844</uri></graphic></fig><p>Root structure in <italic><tp:taxon-name><tp:taxon-name-part taxon-name-part-type="genus" reg="Echinodorus">Echinodorus</tp:taxon-name-part> <tp:taxon-name-part taxon-name-part-type="species" reg="nenufar">nenufar</tp:taxon-name-part></tp:taxon-name></italic> is notably variable and includes adaptations to temporary aquatic environments (Fig. <xref ref-type="fig" rid="F6">6</xref>). In several adult specimens (e.g., <abbrev xmlns:xlink="http://www.w3.org/1999/xlink" xlink:title="Instituto Darwinion Herbarium" id="ABBRID0EXKAE" xlink:type="simple">SI</abbrev> 226628) cultivated in partially submerged pots, the roots were spongy, white, and septate, surrounded by a velamen-like sheath that envelops and protects the fibrous axis. This velamen is semi-translucent and parchment-like when dry, imparting a pearly white appearance; when hydrated, it becomes gelatinous and flexible, presumably enhancing oxygen diffusion and providing mechanical protection. Specialized root hairs arise laterally through the velamen and terminate in nodular, drop-shaped apices that swell markedly when hydrated, increasing the absorptive surface area. In dried specimens, the velamen often contracts and may detach, leaving the fibrous core exposed; its presence and condition therefore vary depending on environmental conditions and specimen preservation.</p><fig id="F6" position="float" orientation="portrait"><object-id xmlns:xlink="http://www.w3.org/1999/xlink" content-type="doi" xlink:type="simple">10.3897/phytokeys.269.170618.figure6</object-id><object-id xmlns:xlink="http://www.w3.org/1999/xlink" content-type="arpha" xlink:type="simple">945E3B9A-01BE-50C8-842A-56D06A65006F</object-id><label>Figure 6.</label><caption><p>Root morphology. <bold>A.</bold> Thick, fibrous roots with reddish surface coloration due to laterite in the substrate; <bold>B, C.</bold> White, hydrated, fleshy roots with velamen and terminal drop-shaped nodules; <bold>D.</bold> Fusiform rhizome with fibrous roots. Photographs and plate design by P.A. Calviño.</p></caption><graphic xmlns:xlink="http://www.w3.org/1999/xlink" xlink:href="phytokeys-269-059_article-170618__-g006.jpg" position="float" orientation="portrait" xlink:type="simple" id="oo_1506845.jpg"><uri content-type="original_file" xlink:type="simple">https://binary.pensoft.net/fig/1506845</uri></graphic></fig></tp:treatment-sec><tp:treatment-sec sec-type="distribution" id="SECID0EOLAE"><title>Distribution and ecology.</title><p><italic><tp:taxon-name><tp:taxon-name-part taxon-name-part-type="genus" reg="Echinodorus">Echinodorus</tp:taxon-name-part> <tp:taxon-name-part taxon-name-part-type="species" reg="nenufar">nenufar</tp:taxon-name-part></tp:taxon-name></italic> is currently known from temporary aquatic habitats in the western Chaco region of northern Argentina (Salta Province) and western Paraguay (Boquerón Department), at elevations of 250–270 m a.s.l. (Fig. <xref ref-type="fig" rid="F3">3</xref>). Between late November and early May, individuals were observed at a range of developmental stages across various habitats. These stages include submerged, floating, and emergent blades, as well as mature and juvenile terrestrial forms. Among these, floating and juvenile terrestrial forms were most frequently observed, whereas fully mature emergent individuals were relatively uncommon.</p><p>The species appears to exhibit a life-history strategy analogous to that of seasonal killifishes (<tp:taxon-name><tp:taxon-name-part taxon-name-part-type="order">Cyprinodontiformes</tp:taxon-name-part></tp:taxon-name>, <tp:taxon-name><tp:taxon-name-part taxon-name-part-type="family">Rivulidae</tp:taxon-name-part></tp:taxon-name>) inhabiting the same ephemeral environments (<xref ref-type="bibr" rid="B3">Calviño et al. 2016</xref>; <xref ref-type="bibr" rid="B1">Alonso et al. 2018</xref>). Like these fishes, <italic><tp:taxon-name><tp:taxon-name-part taxon-name-part-type="genus" reg="Echinodorus">E.</tp:taxon-name-part> <tp:taxon-name-part taxon-name-part-type="species" reg="nenufar">nenufar</tp:taxon-name-part></tp:taxon-name></italic> seems to rely on the simultaneous presence of multiple life stages and overlapping generations as an adaptation to the unpredictability of flooding and drought events beyond typical seasonal cycles.</p></tp:treatment-sec><tp:treatment-sec sec-type="phenology" id="SECID0ECNAE"><title>Phenology.</title><p>Specimens bearing flowers and fruits were collected in the field from November through May.</p></tp:treatment-sec><tp:treatment-sec sec-type="conservation status" id="SECID0EHNAE"><title>Conservation status.</title><p><italic><tp:taxon-name><tp:taxon-name-part taxon-name-part-type="genus" reg="Echinodorus">Echinodorus</tp:taxon-name-part> <tp:taxon-name-part taxon-name-part-type="species" reg="nenufar">nenufar</tp:taxon-name-part></tp:taxon-name></italic> is currently known only from a few geographically close localities in the Argentine and Paraguayan Chaco, and its true abundance and full distribution remain uncertain. The species inhabits temporary aquatic environments that undergo extreme fluctuations driven by flood–drought dynamics, conditions likely to produce substantial and unpredictable variation in population size, although a persistent seed bank is probable. The dry Chaco is undergoing rapid agricultural conversion and associated ecosystem degradation (<xref ref-type="bibr" rid="B2">Barral et al. 2020</xref>), further increasing risk. Based on the presently known extent of occurrence (<abbrev xmlns:xlink="http://www.w3.org/1999/xlink" xlink:title="extent of occurrence" id="ABBRID0E3NAE" xlink:type="simple">EOO</abbrev>) of approximately 420 km<sup>2</sup> and area of occupancy (<abbrev xmlns:xlink="http://www.w3.org/1999/xlink" xlink:title="area of occupancy" id="ABBRID0ECOAE" xlink:type="simple">AOO</abbrev>) of 12 km<sup>2</sup>, together with presumed population fluctuations and recent habitat decline, we tentatively assign an Endangered (<abbrev xmlns:xlink="http://www.w3.org/1999/xlink" xlink:title="Endangered" id="ABBRID0EIOAE" xlink:type="simple">EN</abbrev>) category under criteria B1abc(iii)+2abc(iii) of the IUCN Red List (<xref ref-type="bibr" rid="B10">IUCN 2024</xref>). However, if additional populations are discovered—as is considered likely—a Vulnerable (<abbrev xmlns:xlink="http://www.w3.org/1999/xlink" xlink:title="Vulnerable" id="ABBRID0EQOAE" xlink:type="simple">VU</abbrev>) category may be more appropriate.</p></tp:treatment-sec><tp:treatment-sec sec-type="etymology" id="SECID0EUOAE"><title>Etymology.</title><p>The specific epithet <italic><tp:taxon-name><tp:taxon-name-part taxon-name-part-type="genus" reg="Echinodorus"/><tp:taxon-name-part taxon-name-part-type="species" reg="nenufar">nenufar</tp:taxon-name-part></tp:taxon-name></italic> refers to the Spanish common name “nenúfar,” used to designate water lilies (<tp:taxon-name><tp:taxon-name-part taxon-name-part-type="family">Nymphaeaceae</tp:taxon-name-part></tp:taxon-name>). The name highlights the striking resemblance between the broad floating leaves of <italic><tp:taxon-name><tp:taxon-name-part taxon-name-part-type="genus" reg="Echinodorus">Echinodorus</tp:taxon-name-part> <tp:taxon-name-part taxon-name-part-type="species" reg="nenufar">nenufar</tp:taxon-name-part></tp:taxon-name></italic> and those of true water lilies, particularly in habit and overall architecture.</p></tp:treatment-sec><tp:treatment-sec sec-type="material" id="SECID0EUPAE"><title>Additional specimens examined (paratypes).</title><p><bold>Argentina</bold> • <bold>Salta</bold>: Departamento Gral. José de San Martín, Ruta Nacional 81, a 200 m pasando el km 1841 hacia Hickmann, <named-content xmlns:xlink="http://www.w3.org/1999/xlink" content-type="dwc:verbatimCoordinates" xlink:type="simple"><named-content content-type="geo-json" specific-use="{&#34;type&#34;:&#34;Point&#34;,&#34;coordinates&#34;:[-63.723333,-23.140000]}" id="NCID0EBQAE" xlink:type="simple">23°08'24"S, 63°43'24"W</named-content></named-content>, 27 Apr 2024, <italic>P.A. Calviño, M. Waldbilling, T. Acuña &amp; F. Alonso s.n.</italic> (<abbrev xmlns:xlink="http://www.w3.org/1999/xlink" xlink:title="Instituto Darwinion Herbarium" id="ABBRID0EIQAE" xlink:type="simple">SI</abbrev>-226625, barcode 147434!)., Fig. <xref ref-type="fig" rid="F2">2D</xref>. • Route 53 near Padre Lozano, <named-content xmlns:xlink="http://www.w3.org/1999/xlink" content-type="dwc:verbatimCoordinates" xlink:type="simple"><named-content content-type="geo-json" specific-use="{&#34;type&#34;:&#34;Point&#34;,&#34;coordinates&#34;:[-63.798875,-23.216683]}" id="NCID0ETQAE" xlink:type="simple">23°13'00.06"S, 63°47'55.95"W</named-content></named-content>, elev. 260 m, <italic>s.n.</italic> 28 Apr 2024, fl., fr., <italic>P.A. Calviño and M. Waldbillig s.n.</italic> (<abbrev xmlns:xlink="http://www.w3.org/1999/xlink" xlink:title="Instituto Darwinion Herbarium" id="ABBRID0E3QAE" xlink:type="simple">SI</abbrev>-226626, barcode 147428!; <abbrev xmlns:xlink="http://www.w3.org/1999/xlink" xlink:title="Instituto Darwinion Herbarium" id="ABBRID0EARAE" xlink:type="simple">SI</abbrev>-226627, barcode 147437!); • 22 Nov 2024, fl., <italic>P.A. Calviño s.n.</italic> (<abbrev xmlns:xlink="http://www.w3.org/1999/xlink" xlink:title="Instituto Darwinion Herbarium" id="ABBRID0EGRAE" xlink:type="simple">SI</abbrev>-226628, barcode 147431!; <abbrev xmlns:xlink="http://www.w3.org/1999/xlink" xlink:title="Instituto Darwinion Herbarium" id="ABBRID0EKRAE" xlink:type="simple">SI</abbrev>-226629, barcode 147430!). <bold>Paraguay</bold> • <bold>Boquerón</bold>: 11 Km. de la pista 4ta. División de Infanteria, s/ Línea 10. En algarrobal inundable. 24-V-1994, <italic>Mereles y Degen 5689</italic> (FCQ!).</p></tp:treatment-sec><ref-list><ref id="B3"><mixed-citation xmlns:xlink="http://www.w3.org/1999/xlink" xlink:type="simple"><person-group><name name-style="western"><surname>Calviño</surname><given-names>P</given-names></name><name name-style="western"><surname>Nadalin</surname><given-names>DO</given-names></name><name name-style="western"><surname>Serio</surname><given-names>MJ</given-names></name><name name-style="western"><surname>López</surname><given-names>HL</given-names></name></person-group> (<year>2016</year>) <article-title>Colección ictiológica del Museo de La Plata: la familia <tp:taxon-name><tp:taxon-name-part taxon-name-part-type="family">Rivulidae</tp:taxon-name-part></tp:taxon-name>.</article-title><source>ProBiota: Serie Técnica y Didáctica</source><volume>36</volume>: <fpage>1</fpage>–<lpage>21</lpage>. <ext-link xlink:href="https://sedici.unlp.edu.ar/bitstream/handle/10915/61448/Revista_completa.pdf-PDFA.pdf?sequence=1&amp;isAllowed=y" ext-link-type="uri" xlink:type="simple">https://sedici.unlp.edu.ar/bitstream/handle/10915/61448/Revista_completa.pdf-PDFA.pdf?sequence=1&amp;isAllowed=y</ext-link></mixed-citation></ref><ref id="B1"><mixed-citation xmlns:xlink="http://www.w3.org/1999/xlink" xlink:type="simple"><person-group><name name-style="western"><surname>Alonso</surname><given-names>F</given-names></name><name name-style="western"><surname>Terán</surname><given-names>GE</given-names></name><name name-style="western"><surname>Calviño</surname><given-names>P</given-names></name><name name-style="western"><surname>García</surname><given-names>I</given-names></name><name name-style="western"><surname>Cardoso</surname><given-names>Y</given-names></name><name name-style="western"><surname>García</surname><given-names>G</given-names></name></person-group> (<year>2018</year>) An endangered new species of seasonal killifish of the genus <italic><tp:taxon-name><tp:taxon-name-part taxon-name-part-type="genus">Austrolebias</tp:taxon-name-part></tp:taxon-name></italic> (<tp:taxon-name><tp:taxon-name-part taxon-name-part-type="order">Cyprinodontiformes</tp:taxon-name-part></tp:taxon-name>: <tp:taxon-name><tp:taxon-name-part taxon-name-part-type="suborder">Aplocheiloidei</tp:taxon-name-part></tp:taxon-name>) from the Bermejo river basin in the Western Chacoan Region. PLOS ONE 13(5): e0196261. <ext-link xlink:href="10.1371/journal.pone.0196261" ext-link-type="doi" xlink:type="simple">https://doi.org/10.1371/journal.pone.0196261</ext-link></mixed-citation></ref><ref id="B2"><mixed-citation xmlns:xlink="http://www.w3.org/1999/xlink" xlink:type="simple"><person-group><name name-style="western"><surname>Barral</surname><given-names>MP</given-names></name><name name-style="western"><surname>Villarino</surname><given-names>S</given-names></name><name name-style="western"><surname>Levers</surname><given-names>C</given-names></name><name name-style="western"><surname>Baumann</surname><given-names>M</given-names></name><name name-style="western"><surname>Kuemmerle</surname><given-names>T</given-names></name><name name-style="western"><surname>Mastrangelo</surname><given-names>M</given-names></name></person-group> (<year>2020</year>) <article-title>Widespread and major losses in multiple ecosystem services as a result of agricultural expansion in the Argentine Chaco.</article-title><source>Journal of Applied Ecology</source><volume>57</volume>: <fpage>2485</fpage>–<lpage>2498</lpage>. <ext-link xlink:href="10.1111/1365-2664.13740" ext-link-type="doi" xlink:type="simple">https://doi.org/10.1111/1365-2664.13740</ext-link></mixed-citation></ref><ref id="B10"><mixed-citation xmlns:xlink="http://www.w3.org/1999/xlink" xlink:type="simple">IUCN (<year>2024</year>) Guidelines for Using the IUCN Red List Categories and Criteria. Version 16. Prepared by the Standards and Petitions Committee. <ext-link xlink:href="https://www.iucnredlist.org/documents/RedListGuidelines.pdf" ext-link-type="uri" xlink:type="simple">https://www.iucnredlist.org/documents/RedListGuidelines.pdf</ext-link></mixed-citation></ref></ref-list></tp:taxon-treatment>
